# Supplementary material for: Insights into the Bacterial and Nitric Oxide-Induced Salt Tolerance in Sugarcane and Their Growth-Promoting Abilities
Source: Microorganisms. 2021 Oct 22;9(11):2203. doi: 10.3390/microorganisms9112203 (PMC8623439; doi:10.3390/microorganisms9112203)
Supplement: Supplementary file 1 [file microorganisms-09-02203-s001.zip]

Archive with 1 entries (1 files):
- microorganisms-1376723-supplementary.pdf
